# Supplementary material for: The Prognostic Impact of ABO Blood Group in Hepatocellular Carcinoma Following Hepatectomy
Source: Cancers (Basel). 2023 May 25;15(11):2905. doi: 10.3390/cancers15112905 (PMC10251914; doi:10.3390/cancers15112905)
Supplement: Supplementary file 1 [file cancers-15-02905-s001.zip]

Archive with 1 entries (1 files):
- cancers-2339450-supplementary.pdf
